# Supplementary material for: Metabolomic Profile and Its Correlation with the Plasmatic Levels of Losartan, EXP3174 and Blood Pressure Control in Hypertensive and Chronic Kidney Disease Patients
Source: Int J Mol Sci. 2023 Jun 7;24(12):9832. doi: 10.3390/ijms24129832 (PMC10298398; doi:10.3390/ijms24129832)
Supplement: Supplementary file 1 [file ijms-24-09832-s001.zip]

Archive with 1 entries (1 files):
- ijms-2135199-supplementary.pdf
